# Supplementary material for: Ribotoxic Proteins, Known as Inhibitors of Protein Synthesis, from Mushrooms and Other Fungi According to Endo’s Fragment Detection
Source: Toxins (Basel). 2022 Jun 13;14(6):403. doi: 10.3390/toxins14060403 (PMC9227437; doi:10.3390/toxins14060403)
Supplement: Supplementary file 1 [file toxins-14-00403-s001.zip]

Archive with 1 entries (1 files):
- toxins-1754300-supplementary.pdf
